# Supplementary material for: Reconstructing relative transmission rates in Bayesian phylodynamics: Two-fold transmission advantage of Omicron in Berlin, Germany during December 2021
Source: Virus Evol. 2023 Nov 29;9(2):vead070. doi: 10.1093/ve/vead070 (PMC10725310; doi:10.1093/ve/vead070)
Supplement: vead070_Supp [file vead070_supp.zip]

Archive with 2 entries (1 files):
- vead070_Supp/suppl_data/
- vead070_Supp/suppl_data/Weber_Oeversti_Kuehnert_SupplementaryInformation_VEVOLU-2023-127_2023-10-30.pdf
